# Supplementary material for: Structural Variants of Dermatan Sulfate Can Affect the Expression of Proteins Involved in Breast Cancer Cell Survival
Source: Cells. 2025 Oct 11;14(20):1581. doi: 10.3390/cells14201581 (PMC12564227; doi:10.3390/cells14201581)
Supplement: Supplementary file 1 [file cells-14-01581-s001.zip]

Archive with 1 entries (1 files):
- cells-3861696-supplementary.pdf
